# Supplementary material for: Wild or Tame? In Search for the Genetic Origin of Wild Boar ( Sus scrofa ) in Sweden
Source: Ecol Evol. 2026 Apr 3;16(4):e73369. doi: 10.1002/ece3.73369 (PMC13052102; doi:10.1002/ece3.73369)
Supplement: Supplementary file 1 — Data S1: Supporting Information. [file ECE3-16-e73369-s002.txt]

Wild or tame? In search for the genetic origin of wild boar (Sus scrofa) in Sweden
Anna M Johansson1, Anne-Marie Dalin2, Elisabeth Jonas3, Sofia Mikko1, Anna Malmsten4
#POP1	POP2	WC_FST
China_Nanchang_Wild_boar	China_Northern_Wild_boar	0.11957
China_Nanchang_Wild_boar	China_Shangyou_Wild_boar	0.0419407
China_Nanchang_Wild_boar	China_Southern_Wild_boar	0.00553573
China_Nanchang_Wild_boar	Croatia_Wild_boar	0.526544
China_Nanchang_Wild_boar	Finland_Wild_boar	0.509779
China_Nanchang_Wild_boar	Greece_Samos_Wild_boar	0.530669
China_Nanchang_Wild_boar	Hampshire	0.46728
China_Nanchang_Wild_boar	Iberian_Wild_boar	0.525683
China_Nanchang_Wild_boar	Italty_Sardinia_Wild_boar	0.522852
China_Nanchang_Wild_boar	Italy_Sardinia_Wild_boar	0.55802
China_Nanchang_Wild_boar	Italy_Wild_boar	0.525565
China_Nanchang_Wild_boar	Landrace	0.443188
China_Nanchang_Wild_boar	Linderod	0.460738
China_Nanchang_Wild_boar	NW_European_Wild_boar	0.53133
China_Nanchang_Wild_boar	Poland_Wild_boar	0.528431
China_Nanchang_Wild_boar	Russia_Wild_boar	0.123692
China_Nanchang_Wild_boar	Russia_Wild_boar_East	0.124386
China_Nanchang_Wild_boar	Russia_Wild_boar_West	0.464406
China_Nanchang_Wild_boar	South_Balkan_Wild_boar	0.503919
China_Nanchang_Wild_boar	Sweden_Wild_boar_Blekinge	0.542488
China_Nanchang_Wild_boar	Sweden_Wild_boar_Skane	0.53409
China_Nanchang_Wild_boar	Sweden_Wild_boar_Sodermanland	0.530771
China_Nanchang_Wild_boar	Sweden_Wild_boar_Uppland	0.53582
China_Nanchang_Wild_boar	Thailand_Wild_boar	0.217113
China_Nanchang_Wild_boar	Undefined_cross	0.387866
China_Nanchang_Wild_boar	Yorkshire	0.364915
China_Nanchang_Wild_boar	Yorkshire-Landrace	0.330255
China_Nanchang_Wild_boar	Yorkshire_cross	0.366087
China_Northern_Wild_boar	China_Shangyou_Wild_boar	0.154909
China_Northern_Wild_boar	China_Southern_Wild_boar	0.125622
China_Northern_Wild_boar	Croatia_Wild_boar	0.540894
China_Northern_Wild_boar	Finland_Wild_boar	0.523283
China_Northern_Wild_boar	Greece_Samos_Wild_boar	0.565557
China_Northern_Wild_boar	Hampshire	0.472183
China_Northern_Wild_boar	Iberian_Wild_boar	0.535886
China_Northern_Wild_boar	Italty_Sardinia_Wild_boar	0.536733
China_Northern_Wild_boar	Italy_Sardinia_Wild_boar	0.579185
China_Northern_Wild_boar	Italy_Wild_boar	0.535804
China_Northern_Wild_boar	Landrace	0.450106
China_Northern_Wild_boar	Linderod	0.465834
China_Northern_Wild_boar	NW_European_Wild_boar	0.543068
China_Northern_Wild_boar	Poland_Wild_boar	0.549576
China_Northern_Wild_boar	Russia_Wild_boar	0.0179368
China_Northern_Wild_boar	Russia_Wild_boar_East	0.0208691
China_Northern_Wild_boar	Russia_Wild_boar_West	0.464603
China_Northern_Wild_boar	South_Balkan_Wild_boar	0.51146
China_Northern_Wild_boar	Sweden_Wild_boar_Blekinge	0.562114
China_Northern_Wild_boar	Sweden_Wild_boar_Skane	0.551711
China_Northern_Wild_boar	Sweden_Wild_boar_Sodermanland	0.547718
China_Northern_Wild_boar	Sweden_Wild_boar_Uppland	0.555199
China_Northern_Wild_boar	Thailand_Wild_boar	0.301207
China_Northern_Wild_boar	Undefined_cross	0.376479
China_Northern_Wild_boar	Yorkshire	0.373691
China_Northern_Wild_boar	Yorkshire-Landrace	0.327127
China_Northern_Wild_boar	Yorkshire_cross	0.357488
China_Shangyou_Wild_boar	China_Southern_Wild_boar	0.0158191
China_Shangyou_Wild_boar	Croatia_Wild_boar	0.522527
China_Shangyou_Wild_boar	Finland_Wild_boar	0.491426
China_Shangyou_Wild_boar	Greece_Samos_Wild_boar	0.540165
China_Shangyou_Wild_boar	Hampshire	0.45196
China_Shangyou_Wild_boar	Iberian_Wild_boar	0.517165
China_Shangyou_Wild_boar	Italty_Sardinia_Wild_boar	0.506882
China_Shangyou_Wild_boar	Italy_Sardinia_Wild_boar	0.560878
China_Shangyou_Wild_boar	Italy_Wild_boar	0.517922
China_Shangyou_Wild_boar	Landrace	0.429932
China_Shangyou_Wild_boar	Linderod	0.442091
China_Shangyou_Wild_boar	NW_European_Wild_boar	0.526374
China_Shangyou_Wild_boar	Poland_Wild_boar	0.521616
China_Shangyou_Wild_boar	Russia_Wild_boar	0.157833
China_Shangyou_Wild_boar	Russia_Wild_boar_East	0.158353
China_Shangyou_Wild_boar	Russia_Wild_boar_West	0.448073
China_Shangyou_Wild_boar	South_Balkan_Wild_boar	0.493103
China_Shangyou_Wild_boar	Sweden_Wild_boar_Blekinge	0.543245
China_Shangyou_Wild_boar	Sweden_Wild_boar_Skane	0.533255
China_Shangyou_Wild_boar	Sweden_Wild_boar_Sodermanland	0.529426
China_Shangyou_Wild_boar	Sweden_Wild_boar_Uppland	0.537816
China_Shangyou_Wild_boar	Thailand_Wild_boar	0.222916
China_Shangyou_Wild_boar	Undefined_cross	0.341503
China_Shangyou_Wild_boar	Yorkshire	0.35385
China_Shangyou_Wild_boar	Yorkshire-Landrace	0.304066
China_Shangyou_Wild_boar	Yorkshire_cross	0.330852
China_Southern_Wild_boar	Croatia_Wild_boar	0.519035
China_Southern_Wild_boar	Finland_Wild_boar	0.487972
China_Southern_Wild_boar	Greece_Samos_Wild_boar	0.532297
China_Southern_Wild_boar	Hampshire	0.4506
China_Southern_Wild_boar	Iberian_Wild_boar	0.514865
China_Southern_Wild_boar	Italty_Sardinia_Wild_boar	0.503673
China_Southern_Wild_boar	Italy_Sardinia_Wild_boar	0.556283
China_Southern_Wild_boar	Italy_Wild_boar	0.515451
China_Southern_Wild_boar	Landrace	0.428331
China_Southern_Wild_boar	Linderod	0.43928
China_Southern_Wild_boar	NW_European_Wild_boar	0.523746
China_Southern_Wild_boar	Poland_Wild_boar	0.516239
China_Southern_Wild_boar	Russia_Wild_boar	0.131665
China_Southern_Wild_boar	Russia_Wild_boar_East	0.132493
China_Southern_Wild_boar	Russia_Wild_boar_West	0.446359
China_Southern_Wild_boar	South_Balkan_Wild_boar	0.490872
China_Southern_Wild_boar	Sweden_Wild_boar_Blekinge	0.538655
China_Southern_Wild_boar	Sweden_Wild_boar_Skane	0.529021
China_Southern_Wild_boar	Sweden_Wild_boar_Sodermanland	0.525296
China_Southern_Wild_boar	Sweden_Wild_boar_Uppland	0.53308
China_Southern_Wild_boar	Thailand_Wild_boar	0.207196
China_Southern_Wild_boar	Undefined_cross	0.344026
China_Southern_Wild_boar	Yorkshire	0.352445
China_Southern_Wild_boar	Yorkshire-Landrace	0.304074
China_Southern_Wild_boar	Yorkshire_cross	0.331958
Croatia_Wild_boar	Finland_Wild_boar	0.10737
Croatia_Wild_boar	Greece_Samos_Wild_boar	0.244857
Croatia_Wild_boar	Hampshire	0.30092
Croatia_Wild_boar	Iberian_Wild_boar	0.164145
Croatia_Wild_boar	Italty_Sardinia_Wild_boar	0.162729
Croatia_Wild_boar	Italy_Sardinia_Wild_boar	0.189592
Croatia_Wild_boar	Italy_Wild_boar	0.0970104
Croatia_Wild_boar	Landrace	0.354452
Croatia_Wild_boar	Linderod	0.347971
Croatia_Wild_boar	NW_European_Wild_boar	0.150093
Croatia_Wild_boar	Poland_Wild_boar	0.125414
Croatia_Wild_boar	Russia_Wild_boar	0.551196
Croatia_Wild_boar	Russia_Wild_boar_East	0.550862
Croatia_Wild_boar	Russia_Wild_boar_West	0.0813106
Croatia_Wild_boar	South_Balkan_Wild_boar	0.0991847
Croatia_Wild_boar	Sweden_Wild_boar_Blekinge	0.202544
Croatia_Wild_boar	Sweden_Wild_boar_Skane	0.206472
Croatia_Wild_boar	Sweden_Wild_boar_Sodermanland	0.218106
Croatia_Wild_boar	Sweden_Wild_boar_Uppland	0.244564
Croatia_Wild_boar	Thailand_Wild_boar	0.514027
Croatia_Wild_boar	Undefined_cross	0.281994
Croatia_Wild_boar	Yorkshire	0.279101
Croatia_Wild_boar	Yorkshire-Landrace	0.227646
Croatia_Wild_boar	Yorkshire_cross	0.260268
Finland_Wild_boar	Greece_Samos_Wild_boar	0.235161
Finland_Wild_boar	Hampshire	0.260706
Finland_Wild_boar	Iberian_Wild_boar	0.12579
Finland_Wild_boar	Italty_Sardinia_Wild_boar	0.11833
Finland_Wild_boar	Italy_Sardinia_Wild_boar	0.170689
Finland_Wild_boar	Italy_Wild_boar	0.100483
Finland_Wild_boar	Landrace	0.316813
Finland_Wild_boar	Linderod	0.298283
Finland_Wild_boar	NW_European_Wild_boar	0.112253
Finland_Wild_boar	Poland_Wild_boar	0.0655936
Finland_Wild_boar	Russia_Wild_boar	0.544254
Finland_Wild_boar	Russia_Wild_boar_East	0.544425
Finland_Wild_boar	Russia_Wild_boar_West	0.0312469
Finland_Wild_boar	South_Balkan_Wild_boar	0.0873292
Finland_Wild_boar	Sweden_Wild_boar_Blekinge	0.152669
Finland_Wild_boar	Sweden_Wild_boar_Skane	0.153084
Finland_Wild_boar	Sweden_Wild_boar_Sodermanland	0.157178
Finland_Wild_boar	Sweden_Wild_boar_Uppland	0.191228
Finland_Wild_boar	Thailand_Wild_boar	0.486234
Finland_Wild_boar	Undefined_cross	0.21205
Finland_Wild_boar	Yorkshire	0.245607
Finland_Wild_boar	Yorkshire-Landrace	0.178286
Finland_Wild_boar	Yorkshire_cross	0.202121
Greece_Samos_Wild_boar	Hampshire	0.345815
Greece_Samos_Wild_boar	Iberian_Wild_boar	0.310854
Greece_Samos_Wild_boar	Italty_Sardinia_Wild_boar	0.275926
Greece_Samos_Wild_boar	Italy_Sardinia_Wild_boar	0.313125
Greece_Samos_Wild_boar	Italy_Wild_boar	0.2634
Greece_Samos_Wild_boar	Landrace	0.384435
Greece_Samos_Wild_boar	Linderod	0.384495
Greece_Samos_Wild_boar	NW_European_Wild_boar	0.287044
Greece_Samos_Wild_boar	Poland_Wild_boar	0.268032
Greece_Samos_Wild_boar	Russia_Wild_boar	0.56804
Greece_Samos_Wild_boar	Russia_Wild_boar_East	0.569483
Greece_Samos_Wild_boar	Russia_Wild_boar_West	0.191883
Greece_Samos_Wild_boar	South_Balkan_Wild_boar	0.189139
Greece_Samos_Wild_boar	Sweden_Wild_boar_Blekinge	0.324654
Greece_Samos_Wild_boar	Sweden_Wild_boar_Skane	0.320724
Greece_Samos_Wild_boar	Sweden_Wild_boar_Sodermanland	0.325499
Greece_Samos_Wild_boar	Sweden_Wild_boar_Uppland	0.350421
Greece_Samos_Wild_boar	Thailand_Wild_boar	0.535252
Greece_Samos_Wild_boar	Undefined_cross	0.303715
Greece_Samos_Wild_boar	Yorkshire	0.305517
Greece_Samos_Wild_boar	Yorkshire-Landrace	0.251866
Greece_Samos_Wild_boar	Yorkshire_cross	0.283066
Hampshire	Iberian_Wild_boar	0.286899
Hampshire	Italty_Sardinia_Wild_boar	0.268942
Hampshire	Italy_Sardinia_Wild_boar	0.315476
Hampshire	Italy_Wild_boar	0.286794
Hampshire	Landrace	0.314386
Hampshire	Linderod	0.290611
Hampshire	NW_European_Wild_boar	0.292404
Hampshire	Poland_Wild_boar	0.275442
Hampshire	Russia_Wild_boar	0.488117
Hampshire	Russia_Wild_boar_East	0.487688
Hampshire	Russia_Wild_boar_West	0.256163
Hampshire	South_Balkan_Wild_boar	0.278833
Hampshire	Sweden_Wild_boar_Blekinge	0.312753
Hampshire	Sweden_Wild_boar_Skane	0.312199
Hampshire	Sweden_Wild_boar_Sodermanland	0.310219
Hampshire	Sweden_Wild_boar_Uppland	0.33242
Hampshire	Thailand_Wild_boar	0.443868
Hampshire	Undefined_cross	0.228922
Hampshire	Yorkshire	0.242196
Hampshire	Yorkshire-Landrace	0.189065
Hampshire	Yorkshire_cross	0.219038
Iberian_Wild_boar	Italty_Sardinia_Wild_boar	0.158994
Iberian_Wild_boar	Italy_Sardinia_Wild_boar	0.189385
Iberian_Wild_boar	Italy_Wild_boar	0.135222
Iberian_Wild_boar	Landrace	0.346003
Iberian_Wild_boar	Linderod	0.334307
Iberian_Wild_boar	NW_European_Wild_boar	0.131725
Iberian_Wild_boar	Poland_Wild_boar	0.124343
Iberian_Wild_boar	Russia_Wild_boar	0.54804
Iberian_Wild_boar	Russia_Wild_boar_East	0.547432
Iberian_Wild_boar	Russia_Wild_boar_West	0.120165
Iberian_Wild_boar	South_Balkan_Wild_boar	0.149462
Iberian_Wild_boar	Sweden_Wild_boar_Blekinge	0.191531
Iberian_Wild_boar	Sweden_Wild_boar_Skane	0.199617
Iberian_Wild_boar	Sweden_Wild_boar_Sodermanland	0.214168
Iberian_Wild_boar	Sweden_Wild_boar_Uppland	0.238501
Iberian_Wild_boar	Thailand_Wild_boar	0.508561
Iberian_Wild_boar	Undefined_cross	0.270247
Iberian_Wild_boar	Yorkshire	0.270968
Iberian_Wild_boar	Yorkshire-Landrace	0.218169
Iberian_Wild_boar	Yorkshire_cross	0.249816
Italty_Sardinia_Wild_boar	Italy_Sardinia_Wild_boar	0.0116859
Italty_Sardinia_Wild_boar	Italy_Wild_boar	0.0978272
Italty_Sardinia_Wild_boar	Landrace	0.327215
Italty_Sardinia_Wild_boar	Linderod	0.31184
Italty_Sardinia_Wild_boar	NW_European_Wild_boar	0.161699
Italty_Sardinia_Wild_boar	Poland_Wild_boar	0.141389
Italty_Sardinia_Wild_boar	Russia_Wild_boar	0.556181
Italty_Sardinia_Wild_boar	Russia_Wild_boar_East	0.556509
Italty_Sardinia_Wild_boar	Russia_Wild_boar_West	0.114354
Italty_Sardinia_Wild_boar	South_Balkan_Wild_boar	0.125701
Italty_Sardinia_Wild_boar	Sweden_Wild_boar_Blekinge	0.214487
Italty_Sardinia_Wild_boar	Sweden_Wild_boar_Skane	0.218007
Italty_Sardinia_Wild_boar	Sweden_Wild_boar_Sodermanland	0.22515
Italty_Sardinia_Wild_boar	Sweden_Wild_boar_Uppland	0.258335
Italty_Sardinia_Wild_boar	Thailand_Wild_boar	0.498345
Italty_Sardinia_Wild_boar	Undefined_cross	0.223813
Italty_Sardinia_Wild_boar	Yorkshire	0.250902
Italty_Sardinia_Wild_boar	Yorkshire-Landrace	0.188205
Italty_Sardinia_Wild_boar	Yorkshire_cross	0.21414
Italy_Sardinia_Wild_boar	Italy_Wild_boar	0.120267
Italy_Sardinia_Wild_boar	Landrace	0.36916
Italy_Sardinia_Wild_boar	Linderod	0.366887
Italy_Sardinia_Wild_boar	NW_European_Wild_boar	0.190231
Italy_Sardinia_Wild_boar	Poland_Wild_boar	0.18081
Italy_Sardinia_Wild_boar	Russia_Wild_boar	0.585119
Italy_Sardinia_Wild_boar	Russia_Wild_boar_East	0.585673
Italy_Sardinia_Wild_boar	Russia_Wild_boar_West	0.146215
Italy_Sardinia_Wild_boar	South_Balkan_Wild_boar	0.155223
Italy_Sardinia_Wild_boar	Sweden_Wild_boar_Blekinge	0.24461
Italy_Sardinia_Wild_boar	Sweden_Wild_boar_Skane	0.248194
Italy_Sardinia_Wild_boar	Sweden_Wild_boar_Sodermanland	0.259668
Italy_Sardinia_Wild_boar	Sweden_Wild_boar_Uppland	0.286085
Italy_Sardinia_Wild_boar	Thailand_Wild_boar	0.549521
Italy_Sardinia_Wild_boar	Undefined_cross	0.302145
Italy_Sardinia_Wild_boar	Yorkshire	0.291532
Italy_Sardinia_Wild_boar	Yorkshire-Landrace	0.240383
Italy_Sardinia_Wild_boar	Yorkshire_cross	0.2757
Italy_Wild_boar	Landrace	0.347535
Italy_Wild_boar	Linderod	0.33518
Italy_Wild_boar	NW_European_Wild_boar	0.13087
Italy_Wild_boar	Poland_Wild_boar	0.108935
Italy_Wild_boar	Russia_Wild_boar	0.547665
Italy_Wild_boar	Russia_Wild_boar_East	0.547251
Italy_Wild_boar	Russia_Wild_boar_West	0.0884468
Italy_Wild_boar	South_Balkan_Wild_boar	0.0997862
Italy_Wild_boar	Sweden_Wild_boar_Blekinge	0.184524
Italy_Wild_boar	Sweden_Wild_boar_Skane	0.190364
Italy_Wild_boar	Sweden_Wild_boar_Sodermanland	0.202714
Italy_Wild_boar	Sweden_Wild_boar_Uppland	0.23151
Italy_Wild_boar	Thailand_Wild_boar	0.509447
Italy_Wild_boar	Undefined_cross	0.272066
Italy_Wild_boar	Yorkshire	0.271816
Italy_Wild_boar	Yorkshire-Landrace	0.22027
Italy_Wild_boar	Yorkshire_cross	0.252155
Landrace	Linderod	0.270917
Landrace	NW_European_Wild_boar	0.351906
Landrace	Poland_Wild_boar	0.33843
Landrace	Russia_Wild_boar	0.461951
Landrace	Russia_Wild_boar_East	0.46253
Landrace	Russia_Wild_boar_West	0.318488
Landrace	South_Balkan_Wild_boar	0.340318
Landrace	Sweden_Wild_boar_Blekinge	0.356527
Landrace	Sweden_Wild_boar_Skane	0.352909
Landrace	Sweden_Wild_boar_Sodermanland	0.34881
Landrace	Sweden_Wild_boar_Uppland	0.367154
Landrace	Thailand_Wild_boar	0.422433
Landrace	Undefined_cross	0.193707
Landrace	Yorkshire	0.244877
Landrace	Yorkshire-Landrace	0.095362
Landrace	Yorkshire_cross	0.103437
Linderod	NW_European_Wild_boar	0.345438
Linderod	Poland_Wild_boar	0.322081
Linderod	Russia_Wild_boar	0.486156
Linderod	Russia_Wild_boar_East	0.485587
Linderod	Russia_Wild_boar_West	0.297668
Linderod	South_Balkan_Wild_boar	0.324557
Linderod	Sweden_Wild_boar_Blekinge	0.350179
Linderod	Sweden_Wild_boar_Skane	0.345138
Linderod	Sweden_Wild_boar_Sodermanland	0.339023
Linderod	Sweden_Wild_boar_Uppland	0.358573
Linderod	Thailand_Wild_boar	0.437111
Linderod	Undefined_cross	0.216226
Linderod	Yorkshire	0.241772
Linderod	Yorkshire-Landrace	0.166131
Linderod	Yorkshire_cross	0.188271
NW_European_Wild_boar	Poland_Wild_boar	0.101612
NW_European_Wild_boar	Russia_Wild_boar	0.552882
NW_European_Wild_boar	Russia_Wild_boar_East	0.552634
NW_European_Wild_boar	Russia_Wild_boar_West	0.105757
NW_European_Wild_boar	South_Balkan_Wild_boar	0.133915
NW_European_Wild_boar	Sweden_Wild_boar_Blekinge	0.175233
NW_European_Wild_boar	Sweden_Wild_boar_Skane	0.182649
NW_European_Wild_boar	Sweden_Wild_boar_Sodermanland	0.20056
NW_European_Wild_boar	Sweden_Wild_boar_Uppland	0.225807
NW_European_Wild_boar	Thailand_Wild_boar	0.517963
NW_European_Wild_boar	Undefined_cross	0.279879
NW_European_Wild_boar	Yorkshire	0.275355
NW_European_Wild_boar	Yorkshire-Landrace	0.225682
NW_European_Wild_boar	Yorkshire_cross	0.258433
Poland_Wild_boar	Russia_Wild_boar	0.562706
Poland_Wild_boar	Russia_Wild_boar_East	0.562958
Poland_Wild_boar	Russia_Wild_boar_West	0.0602995
Poland_Wild_boar	South_Balkan_Wild_boar	0.10161
Poland_Wild_boar	Sweden_Wild_boar_Blekinge	0.161136
Poland_Wild_boar	Sweden_Wild_boar_Skane	0.164027
Poland_Wild_boar	Sweden_Wild_boar_Sodermanland	0.178424
Poland_Wild_boar	Sweden_Wild_boar_Uppland	0.209927
Poland_Wild_boar	Thailand_Wild_boar	0.513913
Poland_Wild_boar	Undefined_cross	0.241252
Poland_Wild_boar	Yorkshire	0.261888
Poland_Wild_boar	Yorkshire-Landrace	0.200394
Poland_Wild_boar	Yorkshire_cross	0.226576
Russia_Wild_boar	Russia_Wild_boar_East	0.00618055
Russia_Wild_boar	Russia_Wild_boar_West	0.482042
Russia_Wild_boar	South_Balkan_Wild_boar	0.524773
Russia_Wild_boar	Sweden_Wild_boar_Blekinge	0.56944
Russia_Wild_boar	Sweden_Wild_boar_Skane	0.559636
Russia_Wild_boar	Sweden_Wild_boar_Sodermanland	0.555918
Russia_Wild_boar	Sweden_Wild_boar_Uppland	0.561044
Russia_Wild_boar	Thailand_Wild_boar	0.304496
Russia_Wild_boar	Undefined_cross	0.414164
Russia_Wild_boar	Yorkshire	0.380753
Russia_Wild_boar	Yorkshire-Landrace	0.34688
Russia_Wild_boar	Yorkshire_cross	0.385381
Russia_Wild_boar_East	Russia_Wild_boar_West	0.481075
Russia_Wild_boar_East	South_Balkan_Wild_boar	0.524382
Russia_Wild_boar_East	Sweden_Wild_boar_Blekinge	0.569465
Russia_Wild_boar_East	Sweden_Wild_boar_Skane	0.559831
Russia_Wild_boar_East	Sweden_Wild_boar_Sodermanland	0.555886
Russia_Wild_boar_East	Sweden_Wild_boar_Uppland	0.560998
Russia_Wild_boar_East	Thailand_Wild_boar	0.30587
Russia_Wild_boar_East	Undefined_cross	0.413159
Russia_Wild_boar_East	Yorkshire	0.381404
Russia_Wild_boar_East	Yorkshire-Landrace	0.346508
Russia_Wild_boar_East	Yorkshire_cross	0.384454
Russia_Wild_boar_West	South_Balkan_Wild_boar	0.0722443
Russia_Wild_boar_West	Sweden_Wild_boar_Blekinge	0.146231
Russia_Wild_boar_West	Sweden_Wild_boar_Skane	0.150735
Russia_Wild_boar_West	Sweden_Wild_boar_Sodermanland	0.163744
Russia_Wild_boar_West	Sweden_Wild_boar_Uppland	0.19098
Russia_Wild_boar_West	Thailand_Wild_boar	0.444474
Russia_Wild_boar_West	Undefined_cross	0.229779
Russia_Wild_boar_West	Yorkshire	0.245357
Russia_Wild_boar_West	Yorkshire-Landrace	0.190959
Russia_Wild_boar_West	Yorkshire_cross	0.217645
South_Balkan_Wild_boar	Sweden_Wild_boar_Blekinge	0.181382
South_Balkan_Wild_boar	Sweden_Wild_boar_Skane	0.184885
South_Balkan_Wild_boar	Sweden_Wild_boar_Sodermanland	0.197495
South_Balkan_Wild_boar	Sweden_Wild_boar_Uppland	0.223624
South_Balkan_Wild_boar	Thailand_Wild_boar	0.486526
South_Balkan_Wild_boar	Undefined_cross	0.260809
South_Balkan_Wild_boar	Yorkshire	0.265821
South_Balkan_Wild_boar	Yorkshire-Landrace	0.213648
South_Balkan_Wild_boar	Yorkshire_cross	0.244379
Sweden_Wild_boar_Blekinge	Sweden_Wild_boar_Skane	0.0695262
Sweden_Wild_boar_Blekinge	Sweden_Wild_boar_Sodermanland	0.174421
Sweden_Wild_boar_Blekinge	Sweden_Wild_boar_Uppland	0.201603
Sweden_Wild_boar_Blekinge	Thailand_Wild_boar	0.534917
Sweden_Wild_boar_Blekinge	Undefined_cross	0.291473
Sweden_Wild_boar_Blekinge	Yorkshire	0.28658
Sweden_Wild_boar_Blekinge	Yorkshire-Landrace	0.23079
Sweden_Wild_boar_Blekinge	Yorkshire_cross	0.264481
Sweden_Wild_boar_Skane	Sweden_Wild_boar_Sodermanland	0.154716
Sweden_Wild_boar_Skane	Sweden_Wild_boar_Uppland	0.182305
Sweden_Wild_boar_Skane	Thailand_Wild_boar	0.524806
Sweden_Wild_boar_Skane	Undefined_cross	0.287822
Sweden_Wild_boar_Skane	Yorkshire	0.282539
Sweden_Wild_boar_Skane	Yorkshire-Landrace	0.227933
Sweden_Wild_boar_Skane	Yorkshire_cross	0.261359
Sweden_Wild_boar_Sodermanland	Sweden_Wild_boar_Uppland	0.118469
Sweden_Wild_boar_Sodermanland	Thailand_Wild_boar	0.520715
Sweden_Wild_boar_Sodermanland	Undefined_cross	0.279791
Sweden_Wild_boar_Sodermanland	Yorkshire	0.275836
Sweden_Wild_boar_Sodermanland	Yorkshire-Landrace	0.223049
Sweden_Wild_boar_Sodermanland	Yorkshire_cross	0.254919
Sweden_Wild_boar_Uppland	Thailand_Wild_boar	0.528388
Sweden_Wild_boar_Uppland	Undefined_cross	0.304966
Sweden_Wild_boar_Uppland	Yorkshire	0.28932
Sweden_Wild_boar_Uppland	Yorkshire-Landrace	0.241742
Sweden_Wild_boar_Uppland	Yorkshire_cross	0.277788
Thailand_Wild_boar	Undefined_cross	0.337207
Thailand_Wild_boar	Yorkshire	0.342306
Thailand_Wild_boar	Yorkshire-Landrace	0.296777
Thailand_Wild_boar	Yorkshire_cross	0.324216
Undefined_cross	Yorkshire	0.0102661
Undefined_cross	Yorkshire-Landrace	0.0235892
Undefined_cross	Yorkshire_cross	0.0265302
Yorkshire	Yorkshire-Landrace	0.0751567
Yorkshire	Yorkshire_cross	0.0731928
Yorkshire-Landrace	Yorkshire_cross	0.0126942
